# Supplementary material for: Acenaphthoquinoxaline Derivatives as Dental Photoinitiators of Acrylates Polymerization
Source: Materials (Basel). 2021 Aug 27;14(17):4881. doi: 10.3390/ma14174881 (PMC8432685; doi:10.3390/ma14174881)
Supplement: Supplementary file 1 [file materials-14-04881-s001.zip]

Archive with 1 entries (1 files):
- materials-1339327-supplementary.pdf
